# Supplementary material for: Overlapping RdDM and non-RdDM mechanisms work together to maintain somatic repression of a paramutagenic epiallele of maize pericarp color1
Source: PLoS One. 2017 Nov 7;12(11):e0187157. doi: 10.1371/journal.pone.0187157 (PMC5675401; doi:10.1371/journal.pone.0187157)
Supplement: S1 Table — (XLSX) [file pone.0187157.s005.xlsx]

## Sheet: Sheet1
S1 Table. Oligo sequences
Assay name	Oligo name	Oligo sequence	Remark
mop1-1	VC2228F	TCTCCACCGCCCACTTGAT	Genotyping
	VC2228R	CCCAAGAGCTGTCTCGTATCCGT	Genotyping
	VC1960R	CTTCATCTCGAAGTAGCGCTTGTTGTCC	Genotyping
Bisulfite _Distal enhancer (DE)	RBS8F	GGTTTGTTGTTTGTTTTTATTTTGTTT	External
	RBS1R	CCAACCACAACAATATAAAACTCTATA	External
	RBS9F	GATTTAAGAGATTTTAAGATATGTGTGT	Internal
	RBS3R	ACAATAATACTATTAAACAATAAACATACA	Internal
Bisulfite_Intron 2	RBS11F	GAAAGAAAYGATAATAATYTGGTTTAA	External
	RBS11R	ATAAAAAAAATATACARTACTCTACTR	External
	RBS12F	GTTTTTTATTTAAGTTAGTTAGYGYTG	Internal
	RBS12R	AATACAACRAACTAACTCACTCATTA	Internal
actin1	actin_exon2_Fw	GATGATGCGCCAAGAGCTG	qRT-PCR
	actin_exon2_Rev	GCCTCATCACCTACGTAGGCAT	qRT-PCR
Distal enhancer (CHIP-qPCR)	PW_RTF15-2_Fw	TCGACGGTCATATGCATGGAT	qRT-PCR
	PW_RTF15-2_Rev	ACCGAGAAGCCGCTGCTA	qRT-PCR
P1	RT_PWREx_2F	TCCGGTGCGGCAAGAG	qRT-PCR
	RT_PWREx_2R	GGAGCTTGATGATGATGTCTTCTTC	qRT-PCR
